# Supplementary material for: Genome editing in the unicellular holozoan Capsaspora owczarzaki suggests a premetazoan role for the Hippo pathway in multicellular morphogenesis
Source: eLife. 2022 Jun 6;11:e77598. doi: 10.7554/eLife.77598 (PMC9170242; doi:10.7554/eLife.77598)
Supplement: Figure 1—figure supplement 2—source data 4. [file elife-77598-fig1-figsupp2-data4.zip]

Archive with 1 entries (1 files):
- Figure 1-supplement 2-source data 4.tif
